# Supplementary material for: Using Automatic Speech Recognition to Optimize Hearing-Aid Time Constants
Source: Front Neurosci. 2022 Mar 17;16:779062. doi: 10.3389/fnins.2022.779062 (PMC8969748; doi:10.3389/fnins.2022.779062)
Supplement: Supplementary file 1 [file Table_1.XLSX]

## Sheet: Supplementary material
Audiogram	HL_125	HL_250	HL_500	HL_750	HL_1000	HL_1500	HL_2000	HL_3000	HL_4000	HL_6000	HL_8000	IG_125	IG_250	IG_500	IG_750	IG_1000	IG_1500	IG_2000	IG_3000	IG_4000	IG_6000	IG_8000	CR_channel_1	CR_channel_2	CR_channel_3	CR_channel_4	CR_channel_5	CT_channel_1	CT_channel_2	CT_channel_3	CT_channel_4	CT_channel_5	IG65_channel_1	IG65_channel_2	IG65_channel_3	IG65_channel_4	IG65_channel_5	IG85_channel_1	IG85_channel_2	IG85_channel_3	IG85_channel_4	IG85_channel_5
Level 4: Individual 1	22	18	12	16	22	30	34	26	30	44	72	8.2	9.0	7.2	-0.3	6.1	11.2	13.9	8.9	12.5	18.9	41.0	1.01	1.325	1.786	1.563	1.724	32	39	41	30	22	7.2	-3.6	-1.7	-1.0	-2.1	7.0	-1.7	-1.7	-0.6	1.5
Level 4: Individual 2	10	8	12	14	20	20	34	42	48	56	52	5.1	5.1	5.1	9.3	15.5	9.5	16.5	15.6	22.8	33.4	31.2	1.01	1.212	1.015	1.37	2.469	28	42	39	32	49	5.1	6.7	0.9	-0.5	3.7	4.9	9.5	9.4	6.4	7.2
Level 4: Mean	7	8	11	13	15	19	24	32	40	52	56	10.0	10.0	10.0	-1.5	2.9	7.9	10.7	9.6	16.3	29.2	35.9	1.274	1.099	1.481	1.316	3.39	20	27	36	46	28	10.0	-3.7	-0.3	-2.6	3.1	7.2	-3.6	3.6	4.6	8.4
Level 5: Individual 1	26	24	24	26	30	38	46	46	48	64	60	9.8	11.6	11.8	2.3	8.4	15.8	20.7	16.9	22.5	36.4	38.8	1.036	1.333	1.176	4.651	9.524	29	30	36	26	30	6.8	-4.8	-0.5	-0.8	2.8	8.3	-1.1	8.4	-4.2	0.7
Level 5: Individual 2	32	32	38	38	36	44	44	56	54	78	76	11.5	14.3	16.4	8.9	13.2	17.7	19.0	18.8	23.7	43.0	49.5	1.064	1.02	1.183	2.128	1.802	23	32	21	28	22	5.5	-2.6	-1.2	-2.8	0.5	10.0	7.2	7.0	0.3	9.6
Level 5: Mean	18	19	21	23	25	29	33	40	46	55	58	6.9	9.2	10.6	8.3	13.3	9.1	11.8	16.0	22.8	28.5	34.9	1.005	1.075	1.25	8.333	1.667	21	29	48	23	35	6.9	2.3	-3.4	0.6	0.5	8.2	8.4	1.2	-5.3	6.7
Level 6: Individual 1	18	14	12	16	20	48	58	68	72	82	76	10.0	10.0	10.0	-0.6	4.9	17.0	23.1	24.7	34.7	44.8	48.8	1.005	1.205	1.429	1.77	1.818	31	47	33	26	33	10.0	-3.9	-3.6	-1.6	-0.2	9.9	-1.0	5.4	7.7	8.8
Level 6: Individual 2	20	20	26	34	38	42	54	70	74	74	70	7.8	10.6	13.6	7.5	14.2	14.5	21.2	28.2	38.5	44.3	48.5	1.02	1.093	1.258	2.941	8.333	23	43	25	43	22	7.8	-2.5	-3.6	1.1	4.4	10.0	6.5	6.2	5.9	4.5
Level 6: Mean	6	9	16	22	28	39	47	60	68	73	72	4.8	4.8	6.4	6.4	13.1	14.8	19.6	24.4	35.4	42.4	46.0	1.075	1.01	1.709	4.545	2.597	29	21	44	41	41	4.8	0.8	-2.0	1.2	3.1	3.5	8.8	1.8	3.1	8.3
Level 7: Individual 1	16	16	36	38	42	42	40	60	68	70	68	6.2	7.0	16.2	8.8	15.8	18.0	18.3	23.8	34.8	43.2	48.3	1.075	1.136	1.01	3.279	5.0	20	20	46	38	24	6.2	-2.7	-0.1	0.6	5.8	9.9	6.6	10.0	4.2	6.7
Level 7: Individual 2	26	32	32	46	48	50	62	62	68	66	68	9.0	14.8	14.4	14.0	20.6	20.8	27.8	24.3	34.6	35.3	42.9	1.01	2.353	1.653	9.091	1.504	38	48	39	26	24	6.0	-0.5	-0.7	0.4	0.4	10.0	1.1	7.4	0.1	9.9
Level 7: Mean	34	36	40	43	46	52	56	63	68	73	77	12.3	16.1	17.0	12.4	19.2	20.3	23.7	21.7	31.6	41.8	43.3	1.081	1.087	1.149	1.709	2.597	21	22	21	24	46	5.3	-1.0	-2.1	-2.6	2.5	10.0	10.0	9.8	6.6	7.7
